# Supplementary material for: The cardiac calsequestrin gene transcription is modulated at the promoter by NFAT and MEF-2 transcription factors
Source: PLoS One. 2017 Sep 8;12(9):e0184724. doi: 10.1371/journal.pone.0184724 (PMC5590987; doi:10.1371/journal.pone.0184724)
Supplement: S1 Dataset — (ZIP) [file pone.0184724.s001.zip]

Archive with 11 entries (10 files):
- S1 Dataset.xlsx
- __MACOSX/
- __MACOSX/._S1 Dataset.xlsx
- S1_Fig.tiff
- __MACOSX/._S1_Fig.tiff
- S1_Table.docx
- __MACOSX/._S1_Table.docx
- S2_Fig.tiff
- __MACOSX/._S2_Fig.tiff
- S3_Fig.tiff
- __MACOSX/._S3_Fig.tiff
