# Supplementary material for: The cardiac calsequestrin gene transcription is modulated at the promoter by NFAT and MEF-2 transcription factors
Source: PLoS One. 2017 Sep 8;12(9):e0184724. doi: 10.1371/journal.pone.0184724 (PMC5590987; doi:10.1371/journal.pone.0184724)
Supplement: S1 Dataset — (ZIP) [file pone.0184724.s001.zip › S1 Dataset.xlsx]

## Sheet: Export Summary
	This document was exported from Numbers. Each table was converted to an Excel worksheet. All other objects on each Numbers sheet were placed on separate worksheets. Please be aware that formula calculations may differ in Excel.
	Numbers Sheet Name	Numbers Table Name	Excel Worksheet Name
	Figure 1
		Data From Figure 1 A (Relative Expression)	Figure 1 - Data From Figure 1 A
		Ct CASQ2 Data from Figure 1A	Figure 1 - Ct CASQ2 Data from F
		Ct GAPDH Data from Figure 1A	Figure 1 - Ct GAPDH Data from F
		Data From Figure 1 B	Figure 1 - Data From Figure 1 B
		Ct CASQ2 Data from Figure 1B	Figure 1 - Ct CASQ2 Data from 1
		Ct GAPDH Data from Figure 1B	Figure 1 - Ct GAPDH Data from 1
		Data From Figure 1D	Figure 1 - Data From Figure 1D
		“All Drawings from the Sheet”	Figure 1 - Drawings
	Figure 2
		Data From Figure 2B	Figure 2 - Data From Figure 2B
		Data From Figure 2C	Figure 2 - Data From Figure 2C
		Data From Figure 2D	Figure 2 - Data From Figure 2D
		“All Drawings from the Sheet”	Figure 2 - Drawings
	Figure 3
		Data From Figure 3 A	Figure 3 - Data From Figure 3 A
		Data from Figure 3B	Figure 3 - Data from Figure 3B
		Data from Figure 3C	Figure 3 - Data from Figure 3C
		“All Drawings from the Sheet”	Figure 3 - Drawings
	Figure 5
		Data From Figure 5A	Figure 5 - Data From Figure 5A
		Data From Figure 5B	Figure 5 - Data From Figure 5B
		“All Drawings from the Sheet”	Figure 5 - Drawings
	Figure 6
		Data From Figure 6B	Figure 6 - Data From Figure 6B

## Sheet: Figure 1 - Data From Figure 1 A
Data From Figure 1 A (Relative Expression)
	Control 12h	CsA 0.5 μM	CsA 1.0 μM	CsA 2.0 μM
Experiment 1	1	0.71	0.58	0.2
Experiment 2	1	0.93	0.87	0.46
Experiment 3	1	0.92	0.78	0.7

## Sheet: Figure 1 - Ct CASQ2 Data from F
Ct CASQ2 Data from Figure 1A
	Control 12h	CsA 0.5 μM	CsA 1.0 μM	CsA 2.0 μM
Experiment 1	21.75	21.3	22.66	35.42
Experiment 2	21.52	20.96	22.25	25.15
Experiment 3	17.44	17.62	18.15	18.38

## Sheet: Figure 1 - Ct GAPDH Data from F
Ct GAPDH Data from Figure 1A
	Control 12h	CsA 0.5 μM	CsA 1.0 μM	CsA 2.0 μM
Experiment 1	18.94	18.04	18.88	18.19
Experiment 2	18.48	17.78	18.83	19.59
Experiment 3	16.69	16.94	17.15	16.66

## Sheet: Figure 1 - Data From Figure 1 B
Data From Figure 1 B
	Control 30h	INCA 20 μM	INCA 40 μM
Experiment 1	1	0.72	0.46
Experiment 2	1	0.84	0.62
Experiment 3	1	0.74	0.51

## Sheet: Figure 1 - Ct CASQ2 Data from 1
Ct CASQ2 Data from Figure 1B
	Control 30h	INCA 20 μM	INCA 40 μM
Experiment 1	15.65	16.74	16.75
Experiment 2	16.5	16.55	16.74
Experiment 3	15.88	16.39	17.12

## Sheet: Figure 1 - Ct GAPDH Data from 1
Ct GAPDH Data from Figure 1B
	Control 30h	INCA 20 μM	INCA 40 μM
Experiment 1	14.54	15.1	15.26
Experiment 2	15.16	14.88	14.51
Experiment 3	14.51	14.49	15.27

## Sheet: Figure 1 - Data From Figure 1D
Data From Figure 1D
	Control 60h	INCA 20 μM	INCA 40 μM
Representative Experiment 1	1	0.94	0.92
Representative Experiment 2	1	0.58	1.04

## Sheet: Figure 2 - Data From Figure 2B
Data From Figure 2B
	-3102 bp	-3102 bp	-3102 bp	-288 bp	-288 bp	-288 bp
	Experiment 1	Experiment 2	Experiment 3	Experiment 1	Experiment 2	Experiment 3
Control 12h	1	1	1	1	1	1
CsA 1.0 μM	0.5	0.29	0.19	0.95	0.26	0.25
CsA 2.0 μM	0.77	0.37	0.26	0.78	0.23	0.28

## Sheet: Figure 2 - Data From Figure 2C
Data From Figure 2C
	-3102 bp	-3102 bp	-3102 bp	-288 bp	-288 bp	-288 bp
	Experiment 1	Experiment 2	Experiment 3	Experiment 1	Experiment 2	Experiment 3
Control 16h	1	1	1	1	1	1
INCA 10 μM	0.16	0.53	0.54	0.3	0.57	0.57
INCA 20 μM	0.18	0.25	0.23	0.33	0.29	0.26

[truncated: 10 more sheets: Figure 2 - Data From Figure 2D, Figure 2 - Drawings, Figure 3 - Data From Figure 3 A, Figure 3 - Data from Figure 3B, Figure 3 - Data from Figure 3C, Figure 3 - Drawings, Figure 5 - Data From Figure 5A, Figure 5 - Data From Figure 5B, Figure 5 - Drawings, Figure 6 - Data From Figure 6B]
